# Supplementary material for: Novel Monomethoxy Poly(Ethylene Glycol) Modified Hydroxylated Tung Oil for Drug Delivery
Source: Polymers (Basel). 2023 Jan 21;15(3):564. doi: 10.3390/polym15030564 (PMC9921749; doi:10.3390/polym15030564)
Supplement: Supplementary file 1 [file polymers-15-00564-s001.zip]

Archive with 1 entries (1 files):
- polymers-2152709-supplementary.pdf
